# Supplementary material for: Poria cocos Attenuated DSS-Induced Ulcerative Colitis via NF-κB Signaling Pathway and Regulating Gut Microbiota
Source: Molecules. 2024 May 6;29(9):2154. doi: 10.3390/molecules29092154 (PMC11085930; doi:10.3390/molecules29092154)
Supplement: Supplementary file 1 [file molecules-29-02154-s001.zip]

Archive with 1 entries (1 files):
- molecules-2957401-supplementary.pdf
